# Supplementary material for: Niacin Supplementation Alleviates TCIPP-Induced Lung Injury via Inhibition of the NF-κB Signaling Pathway
Source: Antioxidants (Basel). 2026 Jan 8;15(1):85. doi: 10.3390/antiox15010085 (PMC12837827; doi:10.3390/antiox15010085)
Supplement: Supplementary file 1 [file antioxidants-15-00085-s001.zip]

Archive with 1 entries (1 files):
- antioxidants-4036734-supplementary.pdf
